# Supplementary material for: Role of Cytoskeletal Diaphanous-Related Formins in Hearing Loss
Source: Cells. 2022 May 24;11(11):1726. doi: 10.3390/cells11111726 (PMC9179844; doi:10.3390/cells11111726)
Supplement: Supplementary file 1 [file cells-11-01726-s001.zip]

Archive with 1 entries (1 files):
- cells-1661972-supplementary.xlsx
