# Supplementary material for: Role of Cytoskeletal Diaphanous-Related Formins in Hearing Loss
Source: Cells. 2022 May 24;11(11):1726. doi: 10.3390/cells11111726 (PMC9179844; doi:10.3390/cells11111726)
Supplement: Supplementary file 1 [file cells-11-01726-s001.zip › cells-1661972-supplementary.xlsx]

## Sheet: Table S1_hearing phenotipes 
Table S1. Pathogenic mutations in DRF genes associated with a hearing phenotype.
Gene	RefSeq mRNA	Mutation	Protein Consequence	Molecular consequence	Zygosity	Disease	Clinical_database	Accession(s)	Clinvar Annotation	DVD_annotation	ACMG class*	Reference
DIAPH1	NM_005219.4	c.551G>C	p.Gly184Ala	missense	heterozygous	DFNA1	DVD, HGMD Public	CM165096	not reported	Pathogenic	Likely pathogenic (PM2, PP1, PP2, PP3, PP5)	[40]
DIAPH1	NM_005219.4	c.663G>C	p.Leu221Phe	missense	heterozygous	DFNA1	DVD, HGMD Public	CM1616336	not reported	Pathogenic	Likely pathogeniuc (PM2, PP1, PP2, PP3, PP5)	[39]
DIAPH1	NM_005219.4	c.692T>C	p.Ile231Thr	missense	heterozygous	DFNA1	not reported	not reported	not reported	not reported	Likely pathogenic (PM2, PM6, PP1, PP2)	[42]
DIAPH1	NM_005219.4	c.793G>T	p.Ala265Ser	missense	heterozygous	DFNA1	DVD	https://deafnessvariationdatabase.org/gene/DIAPH1	not reported	Pathogenic	Pathogenic (PS3, PM2, PP1, PP2, PP3, PP5)	[20]
DIAPH1	NM_005219.4	c.1589T>G	p.Ile530Ser	missense	heterozygous	DFNA1	DVD, HGMD Public	CM1617956	not reported	Pathogenic	Likely pathogenic (PM2, PP1, PP2, PP3, PP5)	[41]
DIAPH1	NM_005219.4	c.2099T>A	p.Ile700Asn	missense	heterozygous	DFNA1	DVD, Clinvar, HGMD Public	VCV000475701.3, CM1411114	Uncertain significance	Likely pathogenic	VUS (PM2, PP2, PP5)	[72]
DIAPH1	NM_005219.4	c.2482+1G>T	p.Ala828_splice	splicing	not reported	DFNA1	DVD	https://deafnessvariationdatabase.org/gene/DIAPH1	not reported	Pathogenic	Pathogenic (PVS1, PM2, PP5)	[64]
DIAPH1	NM_005219.4	c.3551_3552del	p.Glu1184Alafs*11	frameshift	heterozygous	Auditory Neuropathy	DVD	https://deafnessvariationdatabase.org/gene/DIAPH1	not reported	Pathogenic	Pathogenic (PVS1, PM2, PP1, PP5)	[50]
DIAPH1	NM_005219.4	inversion with breakpoints in DIAPH1 introns 26 and 27	p.Glu1192_Gln1220del	in-frame deletion	heterozygous	DFNA1+Thrombocytopenia	not reported	not reported	not reported	not reported	Likely pathogenic (PM1, PM2, PM4, PP1, PP2)	[47]
DIAPH1	NM_005219.4	c.3589G>A	p.Gly1197Ser	missense	heterozygous	DFNA1	DVD, HGMD Public	CM1314987	not reported	Pathogenic	Likely pathogenic (PM1, PM2, PP1, PP2, PP3, PP5)	[38]
DIAPH1	NM_005219.4	c.3590G>A	p.Gly1197Asp	missense	heterozygous	DFNA1	DVD, Clinvar	VCV000804761.1	Uncertain significance	Unknown significance	Likely pathogenic (PM1, PM2, PM5, PP1, PP3)	[73]
DIAPH1	NM_005219.4	c.3629_3630del	p.Ala1210Glyfs*31	frameshift	heterozygous	DFNA1+Thrombocytopenia	DVD, Clinvar	VCV000812965.1	Likely pathogenic	Likely pathogenic	Pathogenic (PVS1, PM1, PM2, PM5, PP1, PP5)	[47,48]
DIAPH1	NM_005219.4	c.3624_3625del	p.Ala1210Serfs*31	frameshift	heterozygous	DFNA1+Thrombocytopenia	DVD, Clinvar	VCV000424874.2	Pathogenic	Pathogenic	Pathogenic (PVS1, PM1, PM2, PP1, PP5)	[32]
DIAPH1	NM_005219.4	c.3637C>T	p.Arg1213Ter	nonsense	heterozygous	DFNA1+Thrombocytopenia	DVD, Clinvar, HGMD Public	VCV000228577.15; CM166962	Pathogenic	Likely pathogenic	Pathogenic (PVS1, PS3, PM1, PM2, PP1, PP3, PP5)	[19,32,39,44–46]
DIAPH1	NM_005219.4	c.3661+1G>T	p.Ala1221_splice (p.Ala1221Valfs*22)	splicing	heterozygous	DFNA1	DVD, Clinvar	VCV000007528.1	Pathogenic	Unknown significance	Pathogenic (PVS1, PS3, PM2, PP1, PP3, PP5)	[37]
DIAPH3	NM_001042517.2	c.-172G>A	-	upstream_gene_variant	heterozygous	AUNA1	DVD, Clinvar, HGMD Public	VCV000031218.1, CR106962	Pathogenic	Pathogenic	Likely pathogenic (PS3, PM2, PP1, PP5)	[62]
DIAPH3	NM_001042517.2	c.-173C>T	-	upstream_gene_variant	heterozygous	AUNA1	DVD, HGMD Public	CR1720137	not reported	Pathogenic	VUS(PP5)	[63]
DIAPH3	NM_001042517.2	c.3125G>A	p.Arg1042His	missense	not reported	NSHL	DVD, HGMD Public	CM168494	Likely Benign	Pathogenic	VUS (PM2,PP3,PP5,BP6)	[64]
DIAPH3	NM_001042517.2	c.609G>C	p.Leu203Phe	missense	not reported	NSHL	DVD, HGMD Public	CM168496	not reported	Pathogenic	VUS (PM2,PP3,PP5)	[64]
DIAPH3	NM_001042517.2	c.2059del	p.Cys687fs	frameshift	heterozygous	AUNA1	Clinvar	VCV000984530.1	Pathogenic	not reported	Pathogenic (PVS1, PM2, PP5)	n.a.
DIAPH3	NM_001042517.2	c.3050A>G	p.Lys1017Arg	missense	heterozygous	AUNA1	DVD, HGMD Public	CM134059	not reported	Likely pathogenic	VUS (PM2,PP3, PP5)	[65]
DFNA1, Deafness Autosomal Dominant 1; NSHL, non-syndromic sensorineural hearing loss; AUNA1, auditory neuropathy, nonsyndromic, autosomal dominant, 1 ;DVD, Deafness Variation Database (https://deafnessvariationdatabase.org/, [71]); HGMD, Human Gene Mutation Database [75]
*ACMG class were defined based on the criteria defined in [76], and on the information available in the literature, but it was not always possible to assess all the criteria

## Sheet: Table S2_other phenotypes
Table S2. Pathogenic mutations in DRF genes associated with diseases that do not include an hearing phenotype
Gene	RefSeq mRNA	Mutation	Protein Consequence	Molecular consequence	Zygosity	Disease	Clinical_database	Accession(s)	Clinvar Annotation	DVD_annotation	ACMG class**	Reference
DIAPH1	NM_005219.4	c.77dup	Pro27AlafsTer11	frameshift	homozygote	SCBMS	DVD, Clinvar	VCV000800526.1	Likely pathogenic	Likely pathogenic	Pathogenic (PVS1, PM2, PP4, PP5)	[71]
DIAPH1	NM_005219.4	c.627C>A	p.Tyr209Ter	nonsense	not reported	SCBMS	DVD, Clinvar	VCV000522646.3	Pathogenic	Pathogenic	Pathogenic (PVS1, PM2, PP4, PP5)	[71]
DIAPH1	NM_005219.4	c.684+1>A	p.Lys228_splice	splicing	homozygote	SCBMS	DVD	https://deafnessvariationdatabase.org/gene/DIAPH1	not reported	Unknown significance	Pathogenic (PVS1, PM2, PP1, PP4)	[53]
DIAPH1	NM_005219.4	c.1549C>T	p.Gln517Ter	nonsense	not reported	SCBMS	DVD, Clinvar	VCV000839955.2	Pathogenic	Pathogenic	Pathogenic (PVS1, PM2, PP4, PP5)	[71]
DIAPH1	NM_005219.4	c.2332C>T	p.Gln778Ter	nonsense	homozygote	SCBMS	DVD, Clinvar, HGMD Public	VCV000183344.1; CM150728	Pathogenic/Likely pathogenic	Pathogenic	Pathogenic (PVS1, PM2, PP1, PP4, PP5)	[51]
DIAPH1	NM_005219.4	c.2769delT	p.Phe923Leufs*4	frameshift	homozygote	SCBMS	DVD, Clinvar	VCV000217753.1	Pathogenic	Pathogenic	Pathogenic (PVS1, PM2, PP1, PP4, PP5)	[52,53]
DIAPH1	NM_005219.4	c.3145C>T	p.Arg1049Ter	nonsense	homozygote	SCBMS	DVD, Clinvar, HGMD Public	VCV000217754.2; CM158780	Pathogenic	Pathogenic	Pathogenic (PVS1, PM2, PP1, PP4, PP5)	[52]
DIAPH2	NM_006729.4	t(X;12)(q21:p1.3)	n.a.	balanced translocation	heterozygote	POF2A (POI)	HGMD Public	CP973588	not reported	not reported	Uncertain significance-likely pathogenic	[57,58]
DIAPH2	NM_006729.4	t(X;X)(q22;p21)	n.a.	translocation	heterozygote	POF2A (POI)	not reported	not reported	not reported	not reported	Uncertain significance-likely pathogenic	[59]
DIAPH2	NM_006729.4	t(X;9)(q22;p21)	n.a.	translocation	heterozygote	POF2A (POI)	not reported	not reported	not reported	not reported	Uncertain significance-likely pathogenic	[59]
DIAPH2	NM_006729.4	t(X;22)(q21.3;q13.33)	n.a.	translocation	heterozygote	hypergonadotropic hypogonadism	not reported	not reported	not reported	not reported	Uncertain significance-likely pathogenic	[74]
DIAPH2	NM_006729.4	t(X;1)(q21;q41)	n.a.	balanced translocation	heterozygote	POF2A (POI)	not reported	not reported	not reported	not reported	Uncertain significance-likely pathogenic	[60]
DIAPH2	NM_006729.4	Intronic duplication of 53 Kb in Xq21.33	n.a.	duplication	heterozygote	POF2A (POI)	Clinvar	VCV000549659.1	Likely pathogenic​	not reported	Uncertain significance-likely pathogenic	[61]
DIAPH2	NM_006729.4	Deletion of 26 Kb in Xq21.33	n.a.	deletion	heterozygote	POF2A (POI)	Clinvar	VCV000549660.1	Uncertain significance	not reported	Uncertain significance-likely pathogenic	[61]
DIAPH3	NM_001042517.2	c.1840C>A	p.Pro614Thr	missense	compound heterozigote*	Autism	DVD, Clinvar, HGMD Public	VCV000449011.6	Benign/Likely Benign	Benign*	Uncertain significance (PP3, BP6)	[69]
DIAPH3	NM_001042517.2	c.2945T>C	p.Ile982Thr	missense	heterozygote/digenic	Autism	DVD	not reported	not reported	Likely pathogenic	(PVS1, PP5	[70]
SCBMS, seizure cortical blindness and microcephaly syndrome;POF, Primary Ovarian Failure (also known as POI, Primary Ovarian Insufficiency); DVD, Deafness Variation Database (https://deafnessvariationdatabase.org/, [71]); HGMD, Human Gene Mutation Database [75]
*the missense variant was found on one allele, and a large genomic deletion involving DIAPH3 on the other allele
**ACMG class were defined based on the criteria defined in [76] and [77] (for structural variants), as well as on the information available in the literature. However, it was not always possible to assess all the criteria.
